# Supplementary material for: The Impact of N-Acetyl Cysteine and Coenzyme Q10 Supplementation on Skeletal Muscle Antioxidants and Proteome in Fit Thoroughbred Horses
Source: Antioxidants (Basel). 2021 Oct 30;10(11):1739. doi: 10.3390/antiox10111739 (PMC8615093; doi:10.3390/antiox10111739)
Supplement: Supplementary file 1 [file antioxidants-10-01739-s001.zip]

Archive with 1 entries (1 files):
- antioxidants-1396794-supplementary.pdf
